# Supplementary material for: Molecular Dynamics Simulation for the Demulsification of O/W Emulsion under Pulsed Electric Field
Source: Molecules. 2022 Apr 15;27(8):2559. doi: 10.3390/molecules27082559 (PMC9029195; doi:10.3390/molecules27082559)
Supplement: Supplementary file 1 [file molecules-27-02559-s001.zip]

Archive with 1 entries (1 files):
- molecules-1630905-supplementary.pdf
